# Supplementary material for: Extracellular Vesicle Protein and MiRNA Signatures as Biomarkers for Post-Infectious ME/CFS Patients
Source: Int J Mol Sci. 2026 Feb 28;27(5):2314. doi: 10.3390/ijms27052314 (PMC12984851; doi:10.3390/ijms27052314)
Supplement: Supplementary file 1 [file ijms-27-02314-s001.zip]

Archive with 9 entries (9 files):
- Supplemental Figure_S1.tif
- Supplemental Table S1.tif
- Supplemental Table S2.tif
- Supplemental Table S3.tif
- Supplemental Table S4.tif
- Supplemental Table S5.tif
- Supplemental Table S6.tif
- Supplemental_Figure_S2.tiff
- Supplemental_Figure_S3.tif
